# Supplementary material for: Differential Elimination of Anti-Thymocyte Globulin of Fresenius and Genzyme Impacts T-Cell Reconstitution After Hematopoietic Stem Cell Transplantation
Source: Front Immunol. 2019 Mar 6;10:315. doi: 10.3389/fimmu.2019.00315 (PMC6414431; doi:10.3389/fimmu.2019.00315)
Supplement: Supplementary file 1 [file Table_1.xlsx]

## Sheet: Suppl Table 1
	supplemental Table 1 Patient characteristics ATG-Genzyme and ATG-Fresenius dosing subgroups
		ATG Genzyme	ATG Genzyme	p-value	ATG Fresenius	ATG Fresenius	p-value
		10 mg/kg	6-8 mg/kg		60 mg/kg	45 mg/kg
	Number of patients	24	18		9	7
	Transplant center, n (%)
	Leiden	24 (100)	14 (78)
	Copenhagen		4 (22)		9 (100)	7 (100)
	Patient age, years; median (range)	8 (1-16)	13 (3-18)	1	6 (1-12)	10 (3-17)	0.14
	Diagnosis, n (%)
	ALL	9 (38)	8 (44)	0.75	9 (100)	7 (100)	-
	AML	15 (62)	10 (56)		0	0
	Donor, n (%)
	HLA match 10/10	17 (71)	13 (72)	1	7 (78)	6 (85)	1
	HLA match 8-9/10	7 (29)	5 (28)		2 (22)	1 (15)
	Stem cell Source, n (%)
	Bone marrow	21 (87)	13 (72)	0.25	8 (89)	6 (86)	1
	Peripheral blood	3 (13)	5 (28)		1 (11)	1 (14)
	Total NC dose, 108/kg BW; median (range)
	Bone marrow graft	2.8 (0.6-9.6)	2.9 (0.7-7.2)	1	5.5 (3.9-7.9)	4.9 (2.3-6.8)	0.46
	Peripheral blood graft	6.7 (5.0-9.3)	8.8 (5.0-16.4)	0.39	16.1*	-	-
	Serotherapy ATG, mean (range)
	Genzyme; mg/kg BW	10 (9-10.5)	7.1 (6-8)		-	-
	Fresenius; mg/kg BW	-	-		60	45
	Serotherapy parameters, median (range)
	Start serotherapy, day pre-SCT	-6 (-8 -3)	-6 (-8 -5)	0.24	-5 (-7 -4)	-3 (-5 -3)	0
	Days ATG infusion	3-4	3-4	-	3	3	-
	Bodyweight, kg	32 (9-72)	43 (16-84)	0.05	23 (9-30)	34 (13-69)	0.12
	Lymphocytes pre-ATG x109/L	0.2 (0.01-0.75)	0.3 (0.01-1.2)	0.15	0.2 (0.01-0.7)	0.01 (0.01-0.1)	0.15
	Conditioning regimen, n (%)
	Chemotherapy + TBI	5 (21)	1 (6)	0.21	5 (56)	4 (57)	1
	Chemotherapy	19 (79)	17 (94)		4 (44)	3 (43)
	GvHD prophylaxis, n (%)
	CSA + MTX	21 (88)	15 (83)	0.73	9 (100)	7 (100)	-
	MTX + tacrolimus	1 (4)	-		-	-
	CSA + MTX + MMF	2 (8)	3 (17)		-	-
	Patients at risk†, n (%)
	CMV	14 (58)	15 (83)	0.08	8 (89)	6 (87)	1
	EBV	23 (96)	18 (100)	1	7 (100)*	6 (100)*	1
	BW, body weight; CMV, cytomegalovirus; CsA, cyclosporine A; EBV, Epstein-Barr virus;
	MTX, methotrexate; MMF, mycofenolate mofetil; NC, nucleated cells; TBI, total body irradiation
	* Data of 1 patient (NC dose) and data of the EBV status of 3 donor-patients couples pre-conditioning were lacking
	(2 from ATG-FRES 60 mg/kg and 1 from the 45 mg/kg subgroup)
	† CMV and EBV seropositive patients and seronegative patients with a seropositive donor
