# Supplementary material for: Differential Elimination of Anti-Thymocyte Globulin of Fresenius and Genzyme Impacts T-Cell Reconstitution After Hematopoietic Stem Cell Transplantation
Source: Front Immunol. 2019 Mar 6;10:315. doi: 10.3389/fimmu.2019.00315 (PMC6414431; doi:10.3389/fimmu.2019.00315)
Supplement: Supplementary file 2 [file Table_2.XLSX]

## Sheet:  Suppl Table 2
	supplementary Table 2 Immune recovery in ATG-Fresenius dosing subgroups
	sampling time	ATG-Fresenius mg/kg	CD3+ T-cells/µL (geomean)	p	CD4+ T-cells/µL (geomean)	p	CD8+ T-cells/µL (geomean)	p	NK- cells/µL (geomean)	p	B- cells/µL (geomean)	p
	Week 4	60	169.241	0.607277	48.4433	0.905985	99.5627	0.583678	120.939	0.0504143	3.3153	0.819507
		45	220.736		51.5219		135.523		306.255		3.79196
	Week 9	60	342.923	0.753311	103.647	0.429085	192.563	0.816608	224.202	0.562133	17.1314	0.486972
		45	258.624		59.524		151.543		179.442		43.147
	Week 13	60	421.161	0.724847	103.417	0.803463	296.051	0.573169	224.913	0.696081	16.9601	0.559442
		45	309.914		87.0855		170.533		253.465		31.1191
	Week 26	60	894.116	0.831828	236.214	0.743954	568.76	0.917615	205.375	0.472336	132.46	0.165931
		45	813.236		203.216		539.392		269.633		295.588
	Week 52	60	1994.41	0.247931	632.988	0.647288	1095.53	0.324143	104.761	0.0978126	356.804	0.371798
		45	1435.43		514.513		728.486		202.409		593.249
